# Supplementary material for: Discriminant Analysis of the Geographical Origin of Asian Red Pepper Powders Using Second-Derivative FT-IR Spectroscopy
Source: Foods. 2021 May 10;10(5):1034. doi: 10.3390/foods10051034 (PMC8150797; doi:10.3390/foods10051034)
Supplement: Supplementary file 1 [file foods-10-01034-s001.zip]

Archive with 1 entries (1 files):
- foods-1186027-supplementary.pdf
